# Supplementary material for: Natural Infection of Pomegranate (Punica Granatum) by Apple Dimple Fruit Viroid
Source: Cells. 2022 Dec 22;12(1):49. doi: 10.3390/cells12010049 (PMC9818501; doi:10.3390/cells12010049)
Supplement: Supplementary file 1 [file cells-12-00049-s001.zip]

Archive with 1 entries (1 files):
- cells-2081852-supplementary.xlsx
