# Supplementary material for: Natural Infection of Pomegranate (Punica Granatum) by Apple Dimple Fruit Viroid
Source: Cells. 2022 Dec 22;12(1):49. doi: 10.3390/cells12010049 (PMC9818501; doi:10.3390/cells12010049)
Supplement: Supplementary file 1 [file cells-12-00049-s001.zip › cells-2081852-supplementary.xlsx]

## Sheet: Feuil1
Supplementary Table S1. Information on the various pomegranate SRAs used for datamining
SRA	BioProject	Laboratory	ReleaseDate	Library Name	Cultivar	Country
SRX11714413	PRJNA752829	Anhui Academy of Agricultural Sciences	2021-08-17	sunburn pericarp3	Hongyushizi	China
SRX395468	PRJNA231033	ARO	2014-09-04	Black127_pomegranate_RNA	P.G.127-28	Israel
SRX395465	PRJNA231033	ARO	2014-09-04	nana_pomegranate_454	P.G.233-244	Israel
SRX2583197	PRJNA360679	Anhui Academy of Agricultural Sciences	2017-06-22	DB-leaf	Dabenzi	China
SRX2914314	PRJNA360679	Anhui Academy of Agricultural Sciences	2017-06-22	T-InnerSeedCoat50	Tunisia	China
SRX9938316	PRJNA694423	ARO	2021-01-26	black peel bulks rep1	black bulk F2 Nana x Black	Israel
SRX9938314	PRJNA694423	ARO	2021-01-26	red peel bulks rep2	red bulk F2 Nana x Black	Israel
SRX9938310	PRJNA694423	ARO	2021-01-26	Nana rep1	Nana	Israel
SRX3175436	PRJNA403976	ARO	2017-09-12		Wonderful	Israel
SRX3175438	PRJNA403976	ARO	2017-09-11		Wonderful	Israel
SRX5386156	PRJNA521857	ARO	2019-02-17	PP102	P.G.200-211	Israel
SRX5386154	PRJNA521857	ARO	2019-02-17	RP33	P.G.116-17	Israel
SRX9938316	PRJNA694423	ARO	2021-01-26	black peel bulks rep1	black bulk F2 Nana x Black	Israel
SRX2611100	PRJNA377402	Chinese Academy of Agricultural Sciences	2018-04-01	TNSRZ	tunisiruanzi	China
SRX2611103	PRJNA377402	Chinese Academy of Agricultural Sciences	2018-04-01	SBYZ	sanbai	China
ERX2099376	PRJEB21674	Department of Biological Sciences	2017-07-24	unspecified
SRX8932417	PRJNA656782	GEO	2020-10-21
SRX1599965	PRJNA313106	GEO	2016-02-26
SRX2503679	PRJNA361285	Indian Council of Agricultural Research	2018-01-20	LS_2	Bhagwa	India
SRX2503682	PRJNA361285	Indian Council of Agricultural Research	2018-01-20	FT_C	IC-524027	India
SRX2503683	PRJNA361285	Indian Council of Agricultural Research	2018-01-20	FS_C	IC-524027	India
SRX2503686	PRJNA361285	Indian Council of Agricultural Research	2018-01-20	FS_1	IC-524027	India
SRX7878263	PRJNA611541	Nanjing Forestry University	2020-03-09	Stage4_1	Tunisian soft seed	China
SRX3854533	PRJNA445902	Nanjing Forestry University	2018-03-27	PGMT	Taishanhong	China
SRX4104152	PRJNA471410	Nanjing Forestry University	2019-06-01	T2leaf2	Taishanhong	China
SRX7878256	PRJNA611541	Nanjing Forestry University	2020-03-09	Stage1_3	Tunisian soft seed	China
SRX2933136	PRJNA388721	Northwest A&F University	2017-06-20	T01-04-07	Torshe-Zabol
SRX7525852	PRJNA600139	Shanghai Chenshan Botanical Garden	2022-01-01	P5	Wonderful	China
SRX034876		UC Davis	2011-12-16	Pomegranate Peel cDNA
SRX2735569	PRJNA381837	Zhengzhou Fruit Research Institute	2017-04-27	TNS_III_1_l1	Tunisiruanzi	China
SRX2735582	PRJNA381837	Zhengzhou Fruit Research Institute	2017-04-27	ATNS_I_3_l1	Tunisiruanzi	China
